# Supplementary material for: Genetic Alterations in Chromatin Regulatory Genes in Upper Tract Urothelial Carcinoma and Urothelial Bladder Cancer
Source: Cancer Med. 2024 Nov 8;13(21):e70398. doi: 10.1002/cam4.70398 (PMC11544325; doi:10.1002/cam4.70398)
Supplement: Supplementary file 7 — Data S1. [file CAM4-13-e70398-s004.xlsx]

## Sheet: S1
Supplementary Table S1: Characteristics of UC patients
Variables	UTUC alone	UCB alone	Both UTUC and UCB
Number	14	29	20
Sex
Male	12 (85.7%)	26 (89.7%)	15 (75%)
Female	2 (14.3%)	3 (10.3%)	5 (25%)
Age
≤65	5 (35.7%)	8 (27.36%)	8 (40%)
>65	9 (64.3%)	21 (72.4%)	12 (60%)
Smoking
Yes	11 (78.6%)	18 (62.1%)	12 (60%)
No	3 (21.4%)	11 (37.9%)	8 (40%)
Tumour grade
Low	1 (7.1%)	7 (24.1%)	UTUC 3 (15%)	UCB 5 (25%)
High	13 (92.9%)	22 (75.9%)	UTUC 17 (85%)	UCB 15 (75%)
Clinical T stage
Ta, T1	3 (21.4%)	16 (55.2%)	UTUC 13 (65%)	UCB 14 (70%)
T2–T4	11 (78.6%)	13 (44.8%)	UTUC 7 (35%)	UCB 6 (30%)
Clinical N stage
pN0	10 (71.4%)	25 (86.2%)	18 (90%)
pN1–2	4 (28.6%)	4 (13.8%)	2 (10%)
Side
Right	9 (64.3%)	-	UTUC 6 (30%)
Left	5 (35.7%)	-	UTUC 14 (70%)

## Sheet: S2
Supplementary Table S2: Characteristic of MIBC patients in Tissue Microarray
Variables	MIBC(N=78)
Sex
Male	72 (92.3%)
Female	6 (7.7%)
Age
≤65	31 (39.7%)
>65	47 (60.3%)
Tumour grade
Low	2 (2.6%)
High	76 (97.4%)
Clinical N stage
pN0	55 (70.5%)
pN1-2	23 (29.5%)

## Sheet: S3
Supplementary Table S3: The gene lists of the cancer associated genes
87 genes	891 genes	1054 genes
AKT1	A2M	ABL1
ALK	ABCB1	ARID1A
APC	ABCB4	AXIN2
ARID1A	ABCC4	BRAF
ARID1B	ABL1	CCND1
ATM	ABL2	CDK8
ATR	ACTL6A	CREBBP
B2M	ACTL6B	DDR2
BLM	ACVR1	EPHA3
BRAF	ACVR1B	ERRFI1
BRCA1	ACVR2A	FANCG
BRCA2	AGO2	FGFR3
BRIP1	AIP	FUBP1
CCND1	AJUBA	HGF
CDH1	AKAP9	IL7R
CDK12	AKT1	KDR
CDKN2A	AKT2	MAX
CDKN2B	AKT3	MLL
CHEK1	ALB	MUTYH
CHEK2	ALK	NOTCH1
CREBBP	ALOX12B	PALB2
CTNNB1	AMER1	PIK3CB
DNMT3A	ANGPT1	PRKAR1A
EGFR	ANGPT2	RAF1
ELF3	ANKRD11	RNF43
EP300	APC	SERPINB4
ERBB2	APCDD1	SOX9
ERBB3	APLNR	TGFBR2
ERBB4	APOB	VEGFA
ERCC2	AR	ABL2
ERCC3	ARAF	ARID1B
ERCC4	ARFRP1	AXL
ERCC5	ARID1A	BRCA1
FANCA	ARID1B	CCND2
FANCC	ARID2	CDKN1A
FANCD2	ARID5B	CRKL
FBXW7	ASCL2	DICER1
FGF19	ASCL4	EPHA5
FGF3	ASXL1	ESR1
FGF4	ASXL2	FANCM
FGFR1	ATF1	FGFR4
FGFR2	ATIC	GAB2
FGFR3	ATM	HNF1A
HRAS	ATR	INPP4B
JAK1	ATRX	KEAP1
JAK2	AURKA	MCL1
KDM5C	AURKB	MLL2
KDM6A	AXIN1	MYC
KMT2A	AXIN2	NOTCH2
KMT2C	AXL	PAX5
KMT2D	B2M	PIK3CG
KRAS	B4GALT3	PTCH1
MDC1	BABAM1	RARA
MDM2	BACH1	ROS1
MDM4	BAI1	SETD2
MLH1	BAI2	SRC
MRE11A	BAI3	TMEM127
MSH2	BAK1	VHL
MSH6	BAP1	ACVR1B
mTOR	BARD1	ARID2
NBN	BBC3	B2M
NF1	BCL10	BRCA2
NF2	BCL2	CCND3
NFE2L2	BCL2A1	CDKN1B
NRAS	BCL2L1	CSF1R
NTRK1	BCL2L11	DNMT3A
NTRK2	BCL2L2	EPHB2
NTRK3	BCL6	EXT1
PALB2	BCOR	FAS
PARP1	BCORL1	FH
PBRM1	BCR	GALNT12
PIK3CA	BIRC3	HOXB13
PMS2	BLM	IRF2
POLD1	BMPR1A	KIT
POLE	BRAF	MDM2
PTEN	BRCA1	MLL3
RAD50	BRCA2	MYCL1
RAD51	BRD4	NOTCH3
RAD51C	BRD7	PBRM1
RAD54L	BRIP1	PIK3R1
RB1	BTG1	PTCH2
STAG2	BTG2	RB1
STK11	BTK	RPS6KB1
TERT	BUB1B	SLX4
TP53	C19MC	STAG2
TSC1	C1QA	TMPRSS2
TSC2	C1R	WT1
	C1S	AKT1
	C8orf34	ASXL1
	CALR	BAP1
	CARD11	BRD4
	CARM1	CCNE1
	CASP8	CDKN2A
	CBFB	CTCF
	CBL	EGFR
	CBLB	EPHB6
	CBR1	EXT2
	CBR3	FAT1
	CCND1	FLCN
	CCND2	GATA3
	CCND3	HRAS
	CCNE1	IRS2
	CD22	KRAS
	CD274	MDM4
	CD276	MPL
	CD70	MYCN
	CD74	NOTCH4
	CD79A	PCK1
	CD79B	PIK3R2
	CDA	PTEN
	CDC25C	RBM10
	CDC42	RUNX1
	CDC73	SMAD2
	CDH1	STAT3
	CDH23	TNFAIP3
	CDK12	XPO1
	CDK2	AKT2
	CDK4	ATM
	CDK6	BARD1
	CDK8	BRIP1
	CDKN1A	CD274
	CDKN1B	CDKN2B
	CDKN1C	CTNNA1
	CDKN2A	ELAC2
	CDKN2B	ERBB2
	CDKN2C	EZH2
	CDX2	FAT2
	CEBPA	FLT1
	CENPA	GNA11
	CFH	HSP90AA1
	CFHR1	JAK1
	CFHR2	LRP1B
	CFLAR	MED12
	CHD2	MRE11A
	CHD4	MYD88
	CHD7	NPM1
	CHEK1	PDCD1LG2
	CHEK2	PMS1
	CHUK	PTPN11
	CIC	RET
	CRBN	SDHA
	CREBBP	SMAD4
	CRIPAK	STK11
	CRKL	TOP1
	CRLF2	XRCC2
	CROT	AKT3
	CSDE1	ATR
	CSF1R	BCL2
	CSF3R	BTK
	CTCF	CDC73
	CTLA4	CDKN2C
	CTNNA1	CTNNB1
	CTNNB1	EME2
	CUL3	ERBB3
	CUL4A	FAM123B
	CUL4B	FBXW7
	CXCR4	FLT3
	CYLD	GNAQ
	CYP17A1	IDH1
	CYP2B6	JAK2
	CYSLTR2	MAP2K1
	DAPK1	MEN1
	DAXX	MS4A1
	DCUN1D1	NBN
	DDB2	NRAS
	DDR1	PDGFRA
	DDR2	PMS2
	DDX3X	RAD50
	DHFR	RHEB
	DICER1	SDHAF2
	DIS3	SMARCA4
	DIS3L2	SUFU
	DNAJB1	TOP2A
	DNMT1	XRCC3
	DNMT3A	ALK
	DNMT3B	ATRX
	DOT1L	BCL2L1
	DPYD	C11orf30
	DROSHA	CDH1
	DUSP4	CEBPA
	DUSP6	CUL3
	DYNC2H1	EP300
	E2F3	ERBB4
	EDNRA	FAM175A
	EED	FCGR2A
	EGFL7	FLT4
	EGFR	GNAS
	EGR3	IDH2
	EIF1AX	JAK3
	EIF4A2	MAP2K2
	EIF4E	MET
	ELAC2	MSH2
	ELANE	NCOR1
	ELF3	NSD1
	EML4	PDGFRB
	EMSY	POLD1
	EP300	RAD51
	EPAS1	RHOA
	EPCAM	SDHB
	EPHA2	SMARCB1
	EPHA3	SYK
	EPHA4	TP53
	EPHA5	ZFHX3
	EPHA7	APC
	EPHB1	AURKA
	EPHB2	BCOR
	EPHB4	CASP8
	EPHB6	CDK12
	ERBB2	CHEK1
	ERBB3	CYLD
	ERBB4	EPAS1
	ERCC1	ERCC1
	ERCC2	FANCA
	ERCC3	FCGR3A
	ERCC4	FOXA1
	ERCC5	GRIN2A
	ERF	IFNG
	ERG	KDM5A
	ERRFI1	MAP2K4
	ESR1	MITF
	ETV1	MSH3
	ETV4	NDUFA13
	ETV5	NTHL1
	ETV6	PDK1
	EWSR1	POLE
	EXT1	RAD51B
	EXT2	RICTOR
	EZH1	SDHC
	EZH2	SMARCE1
	EZR	TBX3
	F8	TP73
	FAM135B	ZMAT3
	FAM175A	AR
	FAM46C	AURKB
	FAM58A	BLM
	FANCA	CBFB
	FANCB	CDK4
	FANCC	CHEK2
	FANCD2	DAXX
	FANCE	EPCAM
	FANCF	ERCC3
	FANCG	FANCC
	FANCI	FGFR1
	FANCL	FOXL2
	FANCM	HDAC1
	FAS	IFNGR1
	FAT1	KDM5C
	FAT3	MAP3K1
	FAT4	MLH1
	FBXW7	MSH6
	FCGR1A	NF1
	FCGR2A	NTRK1
	FCGR2B	PHF6
	FCGR2C	POT1
	FCGR3A	RAD51C
	FCGR3B	RINT1
	FGA	SDHD
	FGF10	SMO
	FGF12	TCF7L2
	FGF14	TSC1
	FGF19	ARAF
	FGF23	AXIN1
	FGF3	BMPR1A
	FGF4	CBL
	FGF6	CDK6
	FGF7	CIC
	FGFR1	DDR1
	FGFR2	EPHA2
	FGFR3	ERG
	FGFR4	FANCD2
	FH	FGFR2
	FHIT	FOXP1
	FLCN	HDAC4
	FLT1	IGF1R
	FLT3	KDM6A
	FLT4	MAPK1
	FNTA	MLH3
	FOXA1	MTOR
	FOXA2	NF2
	FOXL2	NTRK3
	FOXO1	PIK3CA
	FOXP1	PPM1D
	FPGS	RAD51D
	FRK	RNASEL
	FUBP1	SERPINB3
	FYN	SOX2
	FZR1	TET2
	GAB2	TSC2
	GABRA6	ALK
	GALNT12	EZR
	GATA1	MYCL1
	GATA2	RET
	GATA3	BCL2L11
	GATA4	FGFR1
	GATA6	NCOA4
	GDF1	ROS1
	GDF15	BRAF
	GEN1	FGFR2
	GGH	NOTCH2
	GID4	RSPO2
	GJB2	BRCA1
	GLI1	FGFR3
	GLI3	NTRK1
	GNA11	SLC34A2
	GNA13	BRD4
	GNAQ	KIF5B
	GNAS	NTRK2
	GNRHR	TERT
	GPC3	CD74
	GPR101	KIT
	GPR124	NTRK3
	GPS2	TFE3
	GREM1	EGFR
	GRIN2A	MAML2
	GRM3	PDGFRA
	GSK3B	TMPRSS2
	GSTP1	EML4
	GSTT1	MET
	H3F3A	PMS2
	H3F3B	TPM3
	H3F3C	ERG
	HCK	MSH2
	HDAC1	PPARG
	HDAC2	ETV6
	HDAC3	MYC
	HDAC4	RAF1
	HDAC8	ABCA13
	HDAC9	ACTG2
	HES1	AHNAK
	HGF	APEX1
	HIF1A	ASCL4
	HIST1H1C	ATP2B3
	HIST1H2BD	BCLAF1
	HIST1H3A	BRSK1
	HIST1H3B	C8orf34
	HIST1H3C	CBR1
	HIST1H3D	CD5L
	HIST1H3E	CHD6
	HIST1H3F	CLP1
	HIST1H3G	COL2A1
	HIST1H3H	CRTC1
	HIST1H3I	CTNNA2
	HIST1H3J	CYP2D6
	HIST2H3C	DIS3L2
	HIST2H3D	DPYD
	HIST3H3	EIF2C3
	HLA-A	EPC1
	HLA-B	ERCC2
	HLA-C	FAM135B
	HMBS	FCGR2B
	HNF1A	FLI1
	HNF4A	FRMPD4
	HOXB13	GIGYF1
	HRAS	GPC3
	HRH2	H3F3C
	HSD17B3	HIST1H1E
	HSD3B1	HIST1H3B
	HSD3B2	HOXD11
	HSP90AA1	IFITM3
	HSPA4	IL21R
	HUWE1	IRF6
	ICOSLG	KDM2B
	ID3	LAMA2
	IDH1	LRP6
	IDH2	MAML3
	IFNAR1	MIOS
	IFNAR2	MNX1
	IFNGR1	MYH10
	IFNGR2	NCF4
	IGF1	NIN
	IGF1R	NRXN1
	IGF2	OPCML
	IGF2R	PABPC3
	IKBKB	PC
	IKBKE	PER1
	IKZF1	PLAC8
	IL10	POM121
	IL6R	PREX2
	IL6ST	PSMB1
	IL7R	PTPRJ
	INHA	RANBP2
	INHBA	RHOT1
	INPP4A	RSPO2
	INPP4B	SEMA3A
	INPPL1	SF3B1
	INSR	SLC22A18
	IRF2	SNCAIP
	IRF4	SPSB4
	IRS1	STAT5A
	IRS2	TAF1L
	ITGB2	TCL1A
	ITK	TGM2
	JAK1	TNN
	JAK2	TRIM58
	JAK3	TUBB3
	JUN	UMPS
	KAT6A	WDTC1
	KDM5A	XBP1
	KDM5C	ZIC3
	KDM6A	ABCG2
	KDR	ADCY1
	KEAP1	ANK3
	KEL	ARHGAP26
	KIF1B	ASXL2
	KIF5B	BCL11B
	KIT	BMPR2
	KLF4	C15orf55
	KLF5	CAPN7
	KLHL6	CCT3
	KMT2A	CDK13
	KMT2B	CHN1
	KMT2C	CNTN1
	KMT2D	CPS1
	KMT2E	CSMD3
	KNSTRN	CYP1B1
	KRAS	DDX5
	LASP1	DNM2
	LATS1	EBF1
	LATS2	ELF4
	LCK	EPHB4
	LIMK1	ETV6
	LMO1	FAP
	LRP1B	FGF3
	LTK	FNDC4
	LYN	G3BP1
	LZTR1	GLI3
	MACF1	GSK3B
	MAF	HERC2
	MALT1	HIST1H2BC
	MAML1	HOXA11
	MAP2K1	HSPA8
	MAP2K2	IKBKE
	MAP2K3	INHBA
	MAP2K4	KALRN
	MAP3K1	KLF4
	MAP3K13	LPHN2
	MAP3K14	MACF1
	MAPK1	MDH2
	MAPK3	MLLT6
	MAPK8	MTHFR
	MAPK8IP1	NAP1L1
	MAPKAP1	NDRG1
	MAX	NQO1
	MC1R	NUP210
	MCL1	OR5L2
	MDC1	PARP1
	MDM2	PDCD1
	MDM4	PIK3C2G
	MECOM	PLK1
	MED12	PPP2R1A
	MEF2B	PRKDC
	MEN1	PTPN13
	MERTK	RAB35
	MET	REL
	MGA	ROBO3
	MITF	RYR1
	MKNK1	SETBP1
	MLH1	SI
	MLH3	SLIT2
	MPL	SOX10
	MRE11A	SRSF2
	MS4A1	SVEP1
	MSH2	TCEB1
	MSH3	TFDP1
	MSH4	TLE1
	MSH5	TPM3
	MSH6	TSHZ2
	MSI1	TYRP1
	MSI2	VDAC2
	MSR1	WNT5A
	MST1	ZBTB16
	MST1R	ZNF750
	MTAP	ABCC11
	MTHFR	ADAM29
	MTOR	AMOT
	MTR	ARFGEF1
	MTUS1	ASPM
	MUC1	BCAS1
	MUTYH	BIRC2
	MYB	BUB1
	MYBL1	CADM2
	MYC	CCNA1
	MYCL	CDH18
	MYCL1	CHFR
	MYCN	CNOT3
	MYD88	COL5A3
	MYH9	CSF3R
	MYOD1	CYBA
	NAB2	DCC
	NAT1	DNAH6
	NAT2	DUSP22
	NBN	ELF1
	NCOA3	EPHA7
	NCOR1	ETV1
	NCOR2	FAM46C
	NEGR1	FGF14
	NEK11	FMR1
	NF1	FYN
	NF2	GLI1
	NFATC2	GRB7
	NFE2L1	HDAC9
	NFE2L2	HIST1H2AL
	NFE2L3	HMCN1
	NFKBIA	HSD3B2
	NKX2-1	IGLL5
	NKX3-1	IMPG1
	NOTCH1	ITSN1
	NOTCH2	KIF5B
	NOTCH3	LGALS8
	NOTCH4	LYN
	NPM1	MCC
	NR3C1	MLL4
	NRAS	MSN
	NRG1	MYH9
	NRG3	NCOR2
	NSD1	NOD1
	NT5C2	NUMA1
	NTHL1	OR4A15
	NTRK1	PAK3
	NTRK2	PCSK6
	NTRK3	PIK3C2A
	NUBPL	PLCG1
	NUF2	POU2AF1
	NUP93	PRKCB
	NUTM1	PTGS2
	P2RY8	PTPRT
	PAK1	RBL1
	PAK3	ROBO1
	PAK7	RUNX2
	PALB2	SERP2
	PALLD	SH3PXD2A
	PARK2	SLCO1B3
	PARP1	SOD2
	PARP2	SRGAP1
	PARP3	SULT1A1
	PARP4	TBX15
	PAX5	TENM3
	PBRM1	THRAP3
	PCBP1	TP53BP1
	PDCD1	TRRAP
	PDCD1LG2	TYMS
	PDE11A	USP6
	PDE4DIP	WIPF1
	PDGFRA	YBX1
	PDGFRB	ZNF521
	PDK1	ACTB
	PDPK1	AFF3
	PGR	ANKRD30B
	PHF20L1	ARID4B
	PHF6	ATP11B
	PHOX2B	BCL3
	PIGF	BRD2
	PIK3C2B	C3orf70
	PIK3C2G	CASQ2
	PIK3C3	CD22
	PIK3CA	CHD3
	PIK3CB	CLCC1
	PIK3CD	CNTNAP5
	PIK3CG	CRLF2
	PIK3R1	CSNK2A1
	PIK3R2	CYP2C19
	PIK3R3	DHX9
	PIM1	DOCK7
	PLCG1	EGR3
	PLCG2	ELN
	PLK1	EPS15
	PLK2	F8
	PMAIP1	FAT4
	PMS1	FKBP5
	PMS2	FOXQ1
	PNRC1	GATA2
	POLD1	GNA13
	POLE	GUSB
	POLH	HIST1H1C
	POT1	HIST1H2BK
	PPARG	HOXA9
	PPM1D	ICK
	PPP2R1A	IKZF3
	PPP2R2A	INPPL1
	PPP4R2	KCNJ5
	PPP6C	KRTAP5-5
	PRDM1	LRP4
	PRDM14	MAGOH
	PREX2	MGA
	PRKAA1	MN1
	PRKACA	MYB
	PRKACB	NCAM2
	PRKAR1A	NFE2L2
	PRKCA	NR4A2
	PRKCB	OGDH
	PRKCG	P4HB
	PRKCI	PAX7
	PRKD1	PDGFB
	PRKDC	PKD1L2
	PROKR2	POLQ
	PRSS1	PRDM1
	PRSS8	PSG2
	PSMB1	PTPRD
	PSMB2	RAD21
	PSMB5	RGS3
	PTCH1	RPL22
	PTCH2	SCUBE2
	PTEN	SF3A1
	PTK2	SLC1A2
	PTP4A1	SMC1B
	PTP4A3	SPOP
	PTPN11	STAG1
	PTPN13	TAF1
	PTPRB	TCF3
	PTPRD	TGFBR1
	PTPRO	TLX3
	PTPRS	TRERF1
	PTPRT	TTL
	QKI	UBR5
	RAB35	WASF3
	RAC1	WWP1
	RAC2	ZFP36L2
	RAD21	ABCB1
	RAD50	ACVR2A
	RAD51	AKAP9
	RAD51B	APOBEC3B
	RAD51C	ASH1L
	RAD51D	BAZ2B
	RAD52	BCORL1
	RAD54L	BRWD1
	RAF1	CACNA1D
	RARA	CBR3
	RARB	CDA
	RARG	CHD8
	RASA1	CLSPN
	RB1	COL5A1
	RBL1	CRYBG3
	RBM10	CTNND1
	RECQL	CYP3A4
	RECQL4	DLC1
	REL	DRGX
	RELA	EIF3A
	RET	EPHA1
	RFWD2	ESR2
	RGPD3	FAM157B
	RHBDF2	FCRL4
	RHEB	FLNC
	RHOA	FUS
	RICTOR	GKN2
	RIT1	GPR124
	RNASEL	HCLS1
	RNF43	HIST1H2AC
	ROBO1	HIST1H4I
	ROCK1	HOXD13
	ROS1	IGF2
	RPA1	IL6
	RPL22	ITGB3
	RPL5	KDM3B
	RPS14	LCP1
	RPS6KA3	LRRC7
	RPS6KA4	MAP3K13
	RPS6KB1	MKI67
	RPS6KB2	MPO
	RPTOR	MYH11
	RRAGC	NCK1
	RRAS	NKX3-1
	RRAS2	NTM
	rs1042522	OR11G2
	rs1045642	PAG1
	rs1052555	PCDH18
	rs1056892	PGR
	rs1136201	PLAG1
	rs115232898	POM121L12
	rs11545078	PRF1
	rs11615	PSMB5
	rs12210538	PTPRK
	rs13181	RASA1
	rs1517114	RIT1
	rs1695	RSPO3
	rs17376848	SEMA3E
	rs1799931	SFPQ
	rs1801019	SLC22A2
	rs1801131	SNTG1
	rs1801133	SPTA1
	rs1801158	SUCLG1
	rs1801159	TAL1
	rs1801160	TCP11
	rs1801265	THBS1
	rs1801280	TNPO1
	rs1801516	TRIO
	rs1805087	TUSC3
	rs2072671	UPF3B
	rs2228001	WHSC1
	rs2229046	XPC
	rs2293347	ZNF217
	rs2297595	ACACA
	rs25487	AFF1
	rs25648	ANKRD27
	rs3211371	ARHGAP29
	rs3212986	ATIC
	rs3918290	BCL2A1
	rs442767	BNC2
	rs4880	C1QA
	rs55886062	CARD11
	rs56038477	CCT5
	rs60369023	CHD1
	rs67376798	CIITA
	rs716274	CNTN5
	rs7349683	CREB3L1
	rs773123	CSNK1A1
	rs8175347	CYP1A1
	rs9561778	DEK
	RSPO2	DNMT1
	RTEL1	ECT2L
	RUNX1	ELL
	RUNX1T1	EPOR
	RUNX3	EWSR1
	RXRA	FASLG
	RXRB	FGF4
	RXRG	FOXA2
	RYBP	G3BP2
	SBDS	GMPS
	SDC4	GSTM5
	SDHA	HEY1
	SDHAF2	HIST1H2BD
	SDHB	HOXA13
	SDHC	HSPD1
	SDHD	IKZF1
	SEMA3A	INPP4A
	SEMA3E	KAT6A
	SERPINB3	KLHL6
	SERPINB4	LPP
	SESN1	MAD1L1
	SESN2	MECOM
	SESN3	MMP2
	SETBP1	MTRR
	SETD2	NAV3
	SETD8	NEB
	SF1	NR1I2
	SF3B1	NUP98
	SGK1	OR6F1
	SH2B3	PASK
	SH2D1A	PDCD11
	SHOC2	PIK3R3
	SHQ1	PLXNA1
	SIX1	PPP6C
	SLAMF7	PRRX1
	SLC22A16	PTPN2
	SLC34A2	RAC1
	SLC4A1	RELN
	SLIT2	ROCK1
	SLX4	RYR2
	SMAD2	SETDB1
	SMAD3	SIN3A
	SMAD4	SMAD3
	SMAD7	SOX17
	SMARCA1	SRSF7
	SMARCA2	SYNCRIP
	SMARCA4	TCERG1
	SMARCAL1	TFDP2
	SMARCB1	TLL2
	SMARCC1	TPR
	SMARCC2	TSHZ3
	SMARCD1	U2AF1
	SMARCE1	VEZF1
	SMC1A	WSCD2
	SMC3	ZC3H11A
	SMCHD1	ZNF804B
	SMO	ABCC2
	SMYD3	ADAMTS5
	SNCAIP	ANGPT1
	SOCS1	ARFGEF2
	SOD2	ASTN1
	SOS1	BCL11A
	SOX10	BIRC3
	SOX17	C15orf23
	SOX2	CAMTA1
	SOX9	CCNB3
	SPEN	CDH23
	SPOP	CHI3L1
	SPRED1	CNOT4
	SPRY4	COPS2
	SPTA1	CSMD1
	SRC	CYP19A1
	SRCAP	DDX3X
	SRD5A2	DNAJC11
	SRSF2	DYSF
	SSTR2	ELF3
	STAG2	EPHB1
	STAT1	ETV5
	STAT2	FAM5C
	STAT3	FGF23
	STAT4	FN1
	STAT5A	FZD1
	STAT5B	GLI2
	STAT6	GRM3
	STK11	HECW1
	STK19	HIST1H2AM
	STK40	HNRPDL
	SUFU	HSP90AB1
	SUZ12	IGSF10
	SYK	ING1
	TACC3	JARID2
	TAF1	KLB
	TAP1	LIFR
	TAP2	LZTS1
	TBL1XR1	MCM3
	TBX3	MLLT3
	TCEB1	MSR1
	TCF12	MYO3A
	TCF3	NCSTN
	TCF7L2	NOS3
	TEK	NUP107
	TERC	OR4C6
	TERT	PARK2
	TET1	PCSK7
	TET2	PIK3C2B
	TFG	PLCG2
	TGFBR1	PPP1R17
	TGFBR2	PRKCI
	THADA	PTK2
	TIPARP	PTPRU
	TLR4	RECQL4
	TMEM127	ROBO2
	TMPRSS2	RXRA
	TNFAIP3	SERPINA7
	TNFRSF14	SHH
	TNFRSF8	SLIT1
	TNFSF11	SOS1
	TNFSF13B	SRGAP3
	TOP1	SUZ12
	TOP2A	TBX22
	TOP3A	TERT
	TP53	TJP1
	TP53BP1	TP63
	TP63	TSHR
	TP73	TYR
	TPM3	USP8
	TPMT	WNK1
	TRAF2	YY1AP1
	TRAF7	ZNF638
	TRPS1	ACTG1
	TRRAP	AFF4
	TSC1	ANKRD36B
	TSC2	ARNT
	TSHR	ATP1A1
	TSHZ2	BCL9
	TTF1	BRD3
	TUBA1A	C7orf53
	TUBB	CBLB
	TUBD1	CD33
	TUBE1	CHD4
	TUBG1	CLDN18
	TYR	COL1A1
	TYRO3	CRNKL1
	U2AF1	CTLA4
	UGT1A1	CYP2C8
	UMPS	DIAPH1
	UPF1	DOT1L
	UROD	EIF2AK3
	USHBP1	EMID2
	USP12	ERBB2IP
	USP48	FAM131B
	USP8	FCGR1A
	VEGFA	FLG
	VEGFB	FRG1
	VEZF1	GFRAL
	VHL	GNG2
	VTCN1	H3F3A
	WAS	HIST1H1D
	WEE1	HIST1H2BO
	WHSC1	HOXC13
	WHSC1L1	IFITM1
	WISP3	IL1RAPL1
	WNT10A	IRF4
	WNT10B	KCNQ2
	WNT7B	L3MBTL1
	WRN	LRP5
	WT1	MAML2
	WWTR1	MIB1
	XIAP	MNDA
	XPA	MYBL2
	XPC	NCF2
	XPO1	NFE2L3
	XRCC1	NRP2
	XRCC2	OMD
	XRCC3	PABPC1
	YAP1	PBX1
	YES1	PDILT
	ZFHX3	PKHD1
	ZNF148	POLR2B
	ZNF217	PRDM16
	ZNF521	PSIP1
	ZNF703	PTPRF
	ZNRF3	RAD54B
	ZRSR2	RHOH
		RPTOR
		SEC31A
		SF3A3
		SLC22A16
		SMURF2
		SPRR3
		STAT1
		TAF15
		TCF4
		TGFBR3
		TMEM132D
		TRIM24
		TUBA3C
		UGT1A1
		WDR90
		WWP2
		ZFPM2
		ABCC1
		ACVRL1
		ALB
		ARAP3
		ASMTL
		BBS9
		BCR
		BTLA
		CACNA1E
		CCDC168
		CDH11
		CHD9
		CLTC
		COL5A2
		CSF1
		CUX1
		CYP3A5
		DMD
		DTX1
		EIF4G3
		EPHA4
		ETS1
		FAM22A
		FGF10
		FMN2
		FXR1
		GLB1L3
		GPX1
		HCN1
		HIST1H2AG
		HLF
		HSD3B1
		IGF2R
		IL6ST
		ITK
		KEL
		LEF1
		LRRK2
		MAPK3
		MKL1
		MSH4
		MYH14
		NCOA2
		NLRC3
		NTRK2
		OR2T4
		PAK1
		PCLO
		PHF1
		PLCB1
		POTEG
		PRKAA1
		PTGS1
		PTPRO
		RASGRP1
		RNF213
		RUNX1T1
		SEMA6A
		SGCZ
		SLC22A3
		SNX29
		SRD5A2
		SUCLG2
		TBL1XR1
		TEC
		THBS2
		TOP2B
		TRPC5
		TXNIP
		USH2A
		WHSC1L1
		XRCC1
		ZNF384
		ACIN1
		AFF2
		ANKRD30A
		ARHGAP35
		ATP12A
		BCL2L11
		BPTF
		C1S
		CASP1
		CCT6B
		CHD1L
		CKS1B
		CNTNAP1
		CRIPAK
		CSNK1G3
		CYP2A13
		DHX35
		DOCK2
		EEF1A1
		ELMO1
		EPPK1
		EZR
		FAT3
		FGF6
		FOXO3
		GABRA6
		GNA12
		GSTP1
		HIP1
		HIST1H2BJ
		HOXA3
		HSPH1
		IKZF2
		INPP5D
		KAT6B
		KLK1
		LRP2
		MAGI2
		MEF2C
		MMP11
		MUC5B
		NBPF1
		NFATC4
		NR2F2
		OBSCN
		P2RY8
		PAX3
		PDE4DIP
		PIP5K1A
		PLXNB2
		PRAM1
		PRX
		PTPRB
		RAC2
		RFC1
		RPGR
		SBDS
		SF1
		SLC16A1
		SMC1A
		SPEN
		SSX1
		SYNE1
		TCF12
		TFE3
		TLR4
		TRAF5
		TTF1
		UBE2D2
		VIM
		WWOX
		ZFP36L1
		ZNF814

## Sheet: S4
Supplementary Table S4: Gene list of DNA damage repair genes
MMR	NER	HR	FA	Checkpoint	Others
MLH1	ERCC2	BRCA1	BRCA2	ATM	POLE
MSH2	ERCC3	MRE11A	BRIP1	ATR	MUTYH
MSH6	ERCC4	NBN	FANCA	CHEK1	PARP1
PMS1	ERCC5	RAD50	FANCC	CHEK2	RECQL4
PMS2		RAD51	PALB2	MDC1
		RAD51B	RAD51C
		RAD51D	BLM
		RAD52
		RAD54L

## Sheet: S5
Supplemenrary Table S5: The relationship between chromatin regulatory genes and UC T stage and grade
	T stage (≥T2 vs ≤T1)		Grade (High vs Low)
Genes	UTUC (18 vs 16)	UCB (19 vs 30)	UTUC (30 vs 4)	UCB (37 vs 12)
KDM6A	0.405 (27.8% vs 12.5%)	0.165 (42.1% vs 23.3%)	0.559 (23.3% vs 0)	0.731 (32.4% vs 25.0%)
KMT2D	1 ( 27.8% vs 25.0%)	0.604 (26.3% vs 33.3%)	1 (26.7% vs 25.0%)	0.731 (32.4% vs 25.0%)
KMT2C	0.387 (11.1% vs 25.0%)	0.978 (26.3% vs 26.7%)	0.135 (13.3% vs 50.0%)	1 (27.0% vs 25.0%)
ARID1A	0.323 (5.6% vs 18.8%)	0.781 (26.3% vs 30.0%)	0.442 (10.0% vs 25.0%)	0.721 (27.0% vs 33.3%)
CREBBP	0.591 (5.6% vs 12.5%)	1 (21.1% vs 20.0%)	1 (10.0% vs 0)	0.414 (24.3% vs 8.3%)
EP300	1 (5.6% vs 6.3%)	1 (15.8% vs 20.0%)	1 (6.7% vs 0)	1 (18.9% vs 16.7%)
SMARCA4	0.591 (5.6% vs 12.5%)	0.273 (0 vs 10.0%)	1 (10.0% vs 0)	0.566 (8.1% vs 0)

## Sheet: S6
Supplementary Table S6: Analysis of clonal relatedness
Patient ID	Chronological order of occurrence	p value
P43	simultaneously	＜0.0001
P44	Initial UTUC and subsequent UCB	＜0.0001
P45	simultaneously	1
P46	Initial UTUC and subsequent UCB	＜0.0001
P47	Initial UCB and subsequent UTUC	0.107
P48	Initial UCB and subsequent UTUC	1
P49	simultaneously	1
P50	Initial UTUC and subsequent UCB	0.462
P51	simultaneously	＜0.0001
P52	simultaneously	1
P53	simultaneously	＜0.0001
P54	Initial UCB and subsequent UTUC	＜0.0001
P55	Initial UTUC and subsequent UCB	＜0.0001
P56	simultaneously	1
P57	Initial UCB and subsequent UTUC	＜0.0001
P58	simultaneously	＜0.0001
P59	Initial UCB and subsequent UTUC	＜0.0001
P60	Initial UTUC and subsequent UCB	1
P61	Initial UCB and subsequent UTUC	＜0.0001
P62	Initial UTUC and subsequent UCB	0.147
